# Supplementary material for: Current Research and Development in Hyperthermic Intraperitoneal Chemotherapy (HIPEC)—A Cross-Sectional Analysis of Clinical Trials Registered on ClinicalTrials.gov
Source: Cancers (Basel). 2023 Mar 23;15(7):1926. doi: 10.3390/cancers15071926 (PMC10093244; doi:10.3390/cancers15071926)
Supplement: Supplementary file 1 [file cancers-15-01926-s001.zip]

Archive with 1 entries (1 files):
- cancers-2240758-supplementary.pdf
